# Supplementary material for: Pinecone-Inspired Water-Responsive Curling Adhesive Conduit for Peripheral Nerve Repair
Source: Cyborg Bionic Syst. 2026 Mar 27;7:0556. doi: 10.34133/cbsystems.0556 (PMC13022317; doi:10.34133/cbsystems.0556)
Supplement: Supplementary 1 — Characterization of adhesive patches Coarse-grained molecular dynamics simulation Macrophage polarization in vitro The degradation performance of the adhesive patch Figs. S1 to S11 Tables S1 to S4 Movies S1 and S2 [file cbsystems.0556.f1.zip]

Archive with 3 entries (3 files):
- Movie S1.mp4
- Movie S2.mp4
- Supplementary Materials.docx
